# Supplementary material for: Habits, Health and Environment in the Purchase of Bakery Products: Consumption Preferences and Sustainable Inclinations before and during COVID-19
Source: Foods. 2023 Apr 16;12(8):1661. doi: 10.3390/foods12081661 (PMC10138246; doi:10.3390/foods12081661)
Supplement: Supplementary file 1 [file foods-12-01661-s001.zip]

Archive with 1 entries (1 files):
- foods-2303418-supplementary.pdf
